# Supplementary material for: Reading a Suspenseful Literary Text Activates Brain Areas Related to Social Cognition and Predictive Inference
Source: PLoS One. 2015 May 6;10(5):e0124550. doi: 10.1371/journal.pone.0124550 (PMC4422438; doi:10.1371/journal.pone.0124550)
Supplement: S1 Dataset — (XLS) [file pone.0124550.s001.xls]

## Sheet: Tabelle1
pp_number	sex	age	total number of scans
1	f	NaN	1078
2	m	23	1175
3	f	23	1243
4	f	21	1411
5	m	26	1590
6	f	19	1348
7	m	NaN	1363
8	f	21	959
9	f	23	1576
10	f	21	1185
11	f	23	834
12	f	24	1088
13	m	29	1603
14	m	32	1375
15	f	24	1188
16	m	26	1594
17	m	29	1174
18	f	32	1148
19	m	20	1325
20	f	19	1023
21	m	23	968
22	m	22	1215
23	m	27	1564
