# Supplementary material for: Reading a Suspenseful Literary Text Activates Brain Areas Related to Social Cognition and Predictive Inference
Source: PLoS One. 2015 May 6;10(5):e0124550. doi: 10.1371/journal.pone.0124550 (PMC4422438; doi:10.1371/journal.pone.0124550)
Supplement: S3 Dataset — (XLS) [file pone.0124550.s003.xls]

## Sheet: Sheet1
action	imageability	arousal	valence	sentence_length
2.28571	3.71905	2.65691	0.664633	10.5
2.57143	3.49071	2.58423	0.631575	15.86
3.42857	4.69556	2.52445	0.627389	19
4.28571	4.98838	2.56552	0.457155	19.63
3	4.17737	2.62658	0.757566	28
3.85714	4.96667	2.33712	0.667571	15.25
4.57143	4.26056	2.73124	0.0745877	14.4
4.19048	5.00063	2.81057	0.710273	17.5
4.71429	4.54222	2.46318	0.577586	12.75
6	4.41667	2.63449	0.359976	13.18
5.85714	4.19042	2.36026	0.797009	13.78
3.14286	3.3387	2.78617	0.0846455	12.88
4.33333	4.62161	2.45747	0.672362	10.09
5.19048	4.50029	2.5146	0.371666	8.8
5.47619	4.31265	2.78898	0.239291	13.86
3.76191	3.52038	2.89504	0.446512	15.86
2.76191	3.70893	2.5486	0.831448	14.43
2.85714	3.87917	2.77692	0.169062	12.86
3.23809	3.90545	2.93155	0.261714	20
2.42857	3.14947	2.93559	-0.00520649	16.4
2.76191	4.11273	2.49915	0.76388	13.57
2.71429	3.67059	2.45789	0.598434	15
4.04762	4.39593	2.18802	0.67156	19.67
3.28571	3.29706	2.63587	0.985149	11.88
3.42857	4.29893	2.72559	0.788174	21.6
3.14286	4.13237	2.49492	0.971093	22.71
3.52381	3.93138	2.77536	0.423981	22.67
4.09524	4.22073	2.66854	0.574137	18.78
2.80952	3.83417	2.51455	-0.0524867	19
3.33333	4.15273	2.41134	0.595498	22.6
4.57143	4.29	2.67923	0.190849	16.86
4.09524	4.305	2.83532	0.0430205	13.83
4.52381	4.03952	2.88216	0.391063	15.17
4.90476	4.04708	2.63364	0.812709	16.17
4.14286	4.42815	2.52016	0.617861	26.6
3	4.1463	2.43526	0.365185	27.75
4.57143	4.31038	2.66329	0.95274	19.83
4.95238	4.64032	2.40751	0.446189	18.14
3.90476	4.01063	2.43848	0.682157	30.67
3.85714	4.78103	2.41589	0.561261	12.88
3.71429	4.04231	2.54219	0.0973503	11.63
3.04762	4.41357	2.52609	0.709261	29
3.38095	4.35056	2.51632	0.740504	16.14
3.90476	4.45762	2.82086	0.5529	11.14
4.66667	3.96571	2.51897	0.696738	16
4.61905	4.7124	2.70206	0.660333	23.8
4.2381	4.76111	2.35923	1.08153	18
4.80952	4.57242	2.77072	0.716463	20.67
4.42857	4.12586	2.58064	0.918238	17.17
3.61905	3.77	2.64243	0.733644	21.86
3.71429	3.95632	2.6835	0.917926	27.67
5.33333	4.27619	2.72283	-0.0534887	8.55
5.90476	4.3263	2.88255	-0.243077	22.6
5.66667	4.92222	2.54762	0.486995	13
5.85714	4.80261	2.6397	0.382004	19.75
5.52381	4.38	3.23028	-0.179794	13.33
4.09524	4.41536	2.71636	0.58461	12.44
3.90476	4.66579	2.63863	0.995652	26
3.95238	4.285	2.32202	0.550484	16
6.04762	4.73211	2.61925	0.46729	17.83
6.04762	4.5336	2.7156	0.253112	14
5.57143	5.37909	2.55304	0.451046	14.33
5.47619	4.80333	2.77165	0.586223	15.8
5.61905	4.74125	2.77223	-0.260442	11.88
4.04762	4.35687	2.37395	1.15518	33
